# Supplementary material for: Habitat-specific variation in gut microbial communities and pathogen prevalence in bumblebee queens (Bombus terrestris)
Source: PLoS One. 2018 Oct 25;13(10):e0204612. doi: 10.1371/journal.pone.0204612 (PMC6201867; doi:10.1371/journal.pone.0204612)
Supplement: S1 Table — (XLSX) [file pone.0204612.s001.xlsx]

## Sheet: Blad1
S1 Table. Overview of samples (Bombus terrestris queens) investigated in this study, including sampling information and diversity measures.
Site	Sample	Habitat type	Location	Bacterial diversity							Fungal diversity							Presence of
				16S rRNA gene PCRa	Observed OTU richness (S)	Chao1	Coverageb	Shannon-Wiener (H)	Transformed S-W (Exp(H))	Evenness (J)	ITS-2 PCRa	Observed OTU richness	Chao1	Coverageb	Shannon-Wiener	Transformed S-W (Exp(H))	Evenness	Nosema bombi	Crithidia bombi
S1-F	S1_1	Natural area	Heverlee, Belgium	+	75	82.2	91.2409	0.852	2.34433	0.197	+	11	11	100	1.97	7.17068	0.823	-	+
	S1_2	Natural area	Heverlee, Belgium	+	249	252	98.8095	2.12	8.33114	0.385	+	12	12	100	1.51	4.52673	0.607	+	+
	S1_3	Natural area	Heverlee, Belgium	+	316	316.4	99.8736	4.08	59.1455	0.709	+	6	6	100	1.16	3.18993	0.649	-	+
	S1_4	Natural area	Heverlee, Belgium	+	14	14	100	0.318	1.37438	0.121	+	9	9	100	1.34	3.81904	0.61	+	+
	S1_5	Natural area	Heverlee, Belgium	+	243	244.3	99.4679	3.43	30.8766	0.625	+	11	11.5	95.6522	0.598	1.81848	0.249	-	+
	S1_6	Natural area	Heverlee, Belgium	+	296	296.7	99.7641	2.62	13.7357	0.46	+	10	10	100	1.31	3.70617	0.569	-	-
	S1_7	Natural area	Heverlee, Belgium	+	589	589.3	99.9491	4.41	82.2695	0.692	+	12	12.5	96	1.05	2.85765	0.421	-	+
	S1_8	Natural area	Heverlee, Belgium	+	146	147.5	98.9831	0.753	2.12336	0.151	+	18	18	100	1.34	3.81904	0.464	-	+
S2-F	S2_1	Natural area	Viroin, Belgium	+	275	275.2	99.9273	1.94	6.95875	0.345	+	24	24	100	1.24	3.45561	0.389	-	+
	S2_2	Natural area	Viroin, Belgium	+	264	264.7	99.7355	4.74	114.434	0.85	+	13	15	86.6667	0.369	1.44629	0.144	+	-
	S2_3	Natural area	Viroin, Belgium	+	245	245.7	99.7151	3.17	23.8075	0.576	+	12	14	85.7143	0.893	2.44245	0.359	+	+
	S2_4	Natural area	Viroin, Belgium	+	225	235.1	95.704	4.76	116.746	0.878	+	25	25.5	98.0392	1.73	5.64065	0.537	-	+
	S2_5	Natural area	Viroin, Belgium	+	215	215.5	99.768	1.72	5.58453	0.32	+	22	30	73.3333	0.971	2.64058	0.314	-	+
	S2_6	Natural area	Viroin, Belgium	+	182	182.3	99.8354	0.502	1.65202	0.0964	+	22	22.5	97.7778	2.42	11.2459	0.783	-	+
	S2_7	Natural area	Viroin, Belgium	+	188	188.2	99.8937	1.31	3.70617	0.251	+	15	15	100	1.89	6.61937	0.7	+	-
	S2_8	Natural area	Viroin, Belgium	+	204	205.4	99.3184	4.62	101.494	0.868	+	15	15.5	96.7742	0.468	1.5968	0.173	-	-
	S2_9	Natural area	Viroin, Belgium	+	346	348	99.4253	4.71	111.052	0.806	+	14	14	100	1.66	5.25931	0.63	-	-
	S2_10	Natural area	Viroin, Belgium	+	233	233.2	99.9142	1.28	3.59664	0.234	+	16	16.5	96.9697	1.76	5.81244	0.636	+	-
S3-U	S3_1	Urbanized area	Sint-Katelijne-Waver, Belgium	+	54	61.4	87.9479	0.654	1.92322	0.164	-	-	-	-	-	-	-	-	-
	S3_2	Urbanized area	Sint-Katelijne-Waver, Belgium	+	86	91.4	94.0919	2.56	12.9358	0.575	-	-	-	-	-	-	-	-	+
	S3_3	Urbanized area	Sint-Katelijne-Waver, Belgium	+	117	121.2	96.5347	2.61	13.5991	0.549	+	10	10	100	1.23	3.42123	0.533	-	+
	S3_4	Urbanized area	Sint-Katelijne-Waver, Belgium	+	69	78.2	88.2353	2.11	8.24824	0.498	-	-	-	-	-	-	-	-	-
	S3_5	Urbanized area	Sint-Katelijne-Waver, Belgium	+	78	79.5	98.1132	2.37	10.6974	0.544	-	-	-	-	-	-	-	-	-
	S3_6	Urbanized area	Sint-Katelijne-Waver, Belgium	+	42	56.2	74.7331	1.08	2.94468	0.288	-	-	-	-	-	-	-	-	+
	S3_7	Urbanized area	Sint-Katelijne-Waver, Belgium	+	116	118.5	97.8903	2.51	12.3049	0.527	-	-	-	-	-	-	-	-	+
	S3_8	Urbanized area	Sint-Katelijne-Waver, Belgium	+	45	73.1	61.5595	1.97	7.17068	0.517	+	6	6	100	1.24	3.45561	0.691	-	-
	S3_9	Urbanized area	Sint-Katelijne-Waver, Belgium	+	34	196	17.3469	1.09	2.97427	0.31	-	-	-	-	-	-	-	-	-
	S3_10	Urbanized area	Sint-Katelijne-Waver, Belgium	+	23	31	74.1935	0.904	2.46946	0.288	-	-	-	-	-	-	-	-	-
S4-U	S4_1	Urbanized area	Leuven, Belgium	+	4	4	100	0.473	1.6048	0.342	-	-	-	-	-	-	-	-	-
	S4_2	Urbanized area	Leuven, Belgium	+	153	153.1	99.9347	1.07	2.91538	0.212	-	-	-	-	-	-	-	-	-
	S4_3	Urbanized area	Leuven, Belgium	+	32	56.5	56.6372	0.747	2.11066	0.216	-	-	-	-	-	-	-	-	-
	S4_4	Urbanized area	Leuven, Belgium	+	65	67	97.0149	0.894	2.44489	0.214	-	-	-	-	-	-	-	-	-
	S4_5	Urbanized area	Leuven, Belgium	+	60	68.6	87.4636	1.27	3.56085	0.309	-	-	-	-	-	-	-	-	-
	S4_6	Urbanized area	Leuven, Belgium	+	34	60.9	55.8292	0.699	2.01174	0.198	-	-	-	-	-	-	-	-	-
	S4_7	Urbanized area	Leuven, Belgium	+	8	8	100	0.672	1.95815	0.323	-	-	-	-	-	-	-	-	-
	S4_8	Urbanized area	Leuven, Belgium	+	33	36.1	91.4127	1.06	2.88637	0.304	-	-	-	-	-	-	-	-	-
	S4_9	Urbanized area	Leuven, Belgium	+	78	96	81.25	1.19	3.28708	0.274	-	-	-	-	-	-	-	-	-
	S4_10	Urbanized area	Leuven, Belgium	+	10	28	35.7143	0.72	2.05443	0.313	-	-	-	-	-	-	-	-	+
S5-U	S5_1	Urbanized area	Leuven, Belgium	+	57	67.4	84.5697	0.669	1.95228	0.166	-	-	-	-	-	-	-	-	-
	S5_2	Urbanized area	Leuven, Belgium	+	37	41	90.2439	0.977	2.65647	0.27	-	-	-	-	-	-	-	-	+
	S5_3	Urbanized area	Leuven, Belgium	+	27	37.1	72.7763	1.27	3.56085	0.384	-	-	-	-	-	-	-	-	-
	S5_4	Urbanized area	Leuven, Belgium	+	44	46.6	94.4206	1.11	3.03436	0.293	-	-	-	-	-	-	-	-	-
	S5_5	Urbanized area	Leuven, Belgium	+	21	45.5	46.1538	1.37	3.93535	0.449	-	-	-	-	-	-	-	-	+
	S5_6	Urbanized area	Leuven, Belgium	+	32	37	86.4865	0.711	2.03603	0.205	-	-	-	-	-	-	-	-	-
	S5_7	Urbanized area	Leuven, Belgium	+	113	113.5	99.5595	1.07	2.91538	0.226	-	-	-	-	-	-	-	-	+
	S5_8	Urbanized area	Leuven, Belgium	+	139	139.7	99.4989	1.24	3.45561	0.25	-	-	-	-	-	-	-	-	+
	S5_9	Urbanized area	Leuven, Belgium	+	29	61	47.541	0.967	2.63004	0.287	-	-	-	-	-	-	-	-	-
	S5_10	Urbanized area	Leuven, Belgium	+	27	39.5	68.3544	0.883	2.41814	0.268	-	-	-	-	-	-	-	-	-
Biobest	B1_11	Indoor-reared, before hibernation	Westerlo, Belgium	NDd	ND	ND	ND	ND	ND	ND	ND	ND	ND	ND	ND	ND	ND	-	-
	B1_12	Indoor-reared, before hibernation	Westerlo, Belgium	ND	ND	ND	ND	ND	ND	ND	ND	ND	ND	ND	ND	ND	ND	-	-
	B1_13	Indoor-reared, before hibernation	Westerlo, Belgium	ND	ND	ND	ND	ND	ND	ND	ND	ND	ND	ND	ND	ND	ND	-	-
	B2_3	Indoor-reared, after hibernation	Westerlo, Belgium	ND	ND	ND	ND	ND	ND	ND	ND	ND	ND	ND	ND	ND	ND	-	-
	B2_4	Indoor-reared, after hibernation	Westerlo, Belgium	ND	ND	ND	ND	ND	ND	ND	ND	ND	ND	ND	ND	ND	ND	-	-
	B2_5	Indoor-reared, after hibernation	Westerlo, Belgium	ND	ND	ND	ND	ND	ND	ND	ND	ND	ND	ND	ND	ND	ND	-	-
a +, PCR amplicon; -, no PCR amplicon detected.
b Coverage = (Observed OTU richness/Chao1)*100 %
c +, positive; -, negative. Samples were considered positive when Ct values were obtained lower than that of the blank. Positive samples were confirmed by amplicon sequencing.
d ND, not determined in this study.
