# Supplementary material for: Habitat-specific variation in gut microbial communities and pathogen prevalence in bumblebee queens (Bombus terrestris)
Source: PLoS One. 2018 Oct 25;13(10):e0204612. doi: 10.1371/journal.pone.0204612 (PMC6201867; doi:10.1371/journal.pone.0204612)
Supplement: S2 Table — (XLSX) [file pone.0204612.s002.xlsx]

## Sheet: Blad1
S2 Table. Primer design and sample-specific barcodes.
Illumina Primer Design			Sample Barcodes
Forward	<Forward Adapter> <i5> <pad> <link> <Forward Target Specific Primer>		Sample ID	Index (7)	Sequence	Index (i5)	Sequence
Reverse	<Reverse Adapter> <i7> <pad> <link> <Reverse Target Specific Primer>		S4_1	SA701	CGAGAGTT	SA502	ACTATCTG
			S4_10	SA702	GACATAGT	SA508	GACACCGT
Adapter (Forward)	AATGATACGGCGACCACCGAGATCTACAC		S4_2	SA701	CGAGAGTT	SA503	TAGCGAGT
Adapter (Reverse)	CAAGCAGAAGACGGCATACGAGAT		S4_3	SA701	CGAGAGTT	SA507	GGATATCT
i5 (Forward)	see sample barcodes		S4_4	SA702	GACATAGT	SA502	ACTATCTG
i7 (Reverse)	see sample barcodes		S4_5	SA702	GACATAGT	SA503	TAGCGAGT
pad (Forward)	TATGGTAATT		S4_6	SA702	GACATAGT	SA504	CTGCGTGT
pad (Reverse)	AGTCAGTCAG		S4_7	SA702	GACATAGT	SA505	TCATCGAG
link (Forward)	GT		S4_8	SA702	GACATAGT	SA506	CGTGAGTG
link (Reverse)	CC		S4_9	SA702	GACATAGT	SA507	GGATATCT
			S5_1	SA701	CGAGAGTT	SA501	ATCGTACG
Bacterial Forward primer (515F)	5' - GTG CCA GCM GCC GCG GTA A - 3'		S5_10	SA703	ACGCTACT	SA505	TCATCGAG
Bacterial Reverse primer (806R)	5' - GGA CTA CHV GGG TWT CTA AT - 3'		S5_2	SA701	CGAGAGTT	SA505	TCATCGAG
			S5_3	SA701	CGAGAGTT	SA506	CGTGAGTG
Yeast Forward primer (ITS86F)	5' - GTGAATCATCGAATCTTTGAA - 3'		S5_4	SA701	CGAGAGTT	SA508	GACACCGT
Yeast Reverse primer (ITS4)	5' - TCCTCCGCTTATTGATATGC - 3'		S5_5	SA702	GACATAGT	SA501	ATCGTACG
			S5_6	SA703	ACGCTACT	SA501	ATCGTACG
			S5_7	SA703	ACGCTACT	SA502	ACTATCTG
			S5_8	SA703	ACGCTACT	SA503	TAGCGAGT
			S5_9	SA703	ACGCTACT	SA504	CTGCGTGT
			S3_1	SA703	ACGCTACT	SA508	GACACCGT
			S3_10	SA705	TGAGTACG	SA503	TAGCGAGT
			S3_2	SA704	ACTCACTG	SA502	ACTATCTG
			S3_3	SA704	ACTCACTG	SA503	TAGCGAGT
			S3_4	SA704	ACTCACTG	SA505	TCATCGAG
			S3_5	SA704	ACTCACTG	SA506	CGTGAGTG
			S3_6	SA704	ACTCACTG	SA507	GGATATCT
			S3_7	SA704	ACTCACTG	SA508	GACACCGT
			S3_8	SA705	TGAGTACG	SA501	ATCGTACG
			S3_9	SA705	TGAGTACG	SA502	ACTATCTG
			S1_1	SA710	GTCTGCTA	SA502	ACTATCTG
			S1_2	SA710	GTCTGCTA	SA503	TAGCGAGT
			S1_3	SA710	GTCTGCTA	SA504	CTGCGTGT
			S1_4	SA710	GTCTGCTA	SA505	TCATCGAG
			S1_5	SA710	GTCTGCTA	SA506	CGTGAGTG
			S1_6	SA710	GTCTGCTA	SA507	GGATATCT
			S1_7	SA710	GTCTGCTA	SA508	GACACCGT
			S1_8	SA711	GTCTATGA	SA501	ATCGTACG
			S2_1	SA711	GTCTATGA	SA502	ACTATCTG
			S2_10	SA712	TATAGCGA	SA507	GGATATCT
			S2_2	SA711	GTCTATGA	SA504	CTGCGTGT
			S2_4	SA711	GTCTATGA	SA506	CGTGAGTG
			S2_5	SA711	GTCTATGA	SA507	GGATATCT
			S2_6	SA712	TATAGCGA	SA502	ACTATCTG
			S2_7	SA712	TATAGCGA	SA503	TAGCGAGT
			S2_8	SA712	TATAGCGA	SA504	CTGCGTGT
			S2_9	SA712	TATAGCGA	SA506	CGTGAGTG
