# Supplementary material for: Habitat-specific variation in gut microbial communities and pathogen prevalence in bumblebee queens (Bombus terrestris)
Source: PLoS One. 2018 Oct 25;13(10):e0204612. doi: 10.1371/journal.pone.0204612 (PMC6201867; doi:10.1371/journal.pone.0204612)
Supplement: S4 Table — (XLSX) [file pone.0204612.s004.xlsx]

## Sheet: Blad1
S4 Table. Identificationa of fungal operational taxonomic units (OTUs) according to the RDP Warcup fungal ITS training set (v2) and distribution over the investigated samplesb.
OTU	GenBank Accession N°	Domain	Phylum	Class	Order	Familiy	Genus	Species	S1-F								S2-F										S3-U
									S1_1	S1_2	S1_3	S1_4	S1_5	S1_6	S1_7	S1_8	S2_1	S2_2	S2_3	S2_4	S2_5	S2_6	S2_7	S2_8	S2_9	S2_10	S3_3	S3_8
1	MH815148	d:Fungi(1.0000)	p:Ascomycota(1.0000)	c:Sordariomycetes(1.0000)	o:Hypocreales(1.0000)	f:Hypocreaceae(1.0000)	g:Hypocrea(1.0000)	s:Trichoderma_asperelloides(0.7000)	0	1	1053	30	8	158	3	15	1483	15	1326	265	329	29	120	2	146	348	0	15
2	MH815149	d:Fungi(1.0000)	p:Ascomycota(1.0000)	c:Saccharomycetes(1.0000)	o:Saccharomycetales(1.0000)	f:Saccharomycetaceae(1.0000)	g:Saccharomyces(1.0000)	s:Saccharomyces_kudriavzevii(1.0000)	317	571	606	284	46	1255	78	393	164	1866	561	1195	1489	704	978	90	1116	997	33	0
4	MH815150	d:Fungi(1.0000)	p:Zygomycota(0.7300)	c:Mucoromycotina_Incertae_sedis(0.7200)	o:Mucorales(0.7200)	f:Mucoraceae(0.5600)	g:Mucor(0.4600)	s:Mucor_ellipsoideus(0.2000)	112	883	19	12	1754	17	0	237	31	0	31	23	5	78	0	0	0	94	27	0
5	MH815151	d:Fungi(1.0000)	p:Ascomycota(0.8100)	c:Lecanoromycetes(0.3000)	o:Lecanorales(0.1600)	f:Mycosphaerellaceae(0.0800)	g:Phaeolus(0.0700)	s:Phaeolus_schweinitzii(0.0700)	0	0	0	0	0	0	0	0	0	0	0	0	0	118	0	1815	0	0	0	0
6	MH815152	d:Fungi(1.0000)	p:Ascomycota(0.6000)	c:Agaricomycetes(0.2900)	o:Pezizales(0.2100)	f:Tuberaceae(0.0900)	g:Fellomyces(0.0800)	s:Tuber_regianum(0.0700)	0	0	0	0	0	0	0	0	0	0	0	0	0	0	0	0	0	0	0	1027
7	MH815153	d:Fungi(1.0000)	p:Ascomycota(0.5300)	c:Agaricomycetes(0.3800)	o:Boletales(0.1600)	f:Boletaceae(0.0500)	g:Morchella(0.0500)	s:Leccinum_rndifoliae(0.0400)	0	0	0	0	0	0	0	1164	24	0	0	0	0	0	0	0	0	0	0	0
8	MH815154	d:Fungi(1.0000)	p:Ascomycota(1.0000)	c:Eurotiomycetes(1.0000)	o:Eurotiales(1.0000)	f:Trichocomaceae(1.0000)	g:Eupenicillium(1.0000)	s:Penicillium_dipodomyis(0.9500)	0	0	0	762	0	0	3	0	0	0	0	0	0	0	0	2	30	0	0	0
9	MH815155	d:Fungi(1.0000)	p:Ascomycota(1.0000)	c:Dothideomycetes(1.0000)	o:Pleosporales(1.0000)	f:Pleosporaceae(1.0000)	g:Lewia(0.9500)	s:Alternaria_sp_BMP_2012(0.6700)	0	0	0	0	0	0	0	17	0	0	0	0	0	0	0	8	0	0	0	0
10	MH815156	d:Fungi(1.0000)	p:Ascomycota(0.5400)	c:Agaricomycetes(0.3100)	o:Agaricales(0.2200)	f:Pleosporaceae(0.0700)	g:Morchella(0.0700)	s:Flammulina_elastica(0.0400)	0	0	0	0	0	0	17	0	0	0	0	0	8	182	0	0	0	0	0	0
11	MH815157	d:Fungi(1.0000)	p:Ascomycota(0.5600)	c:Agaricomycetes(0.4100)	o:Pezizales(0.1400)	f:Russulaceae(0.1300)	g:Xanthoria(0.0700)	s:Lactarius_fumosibrunneus(0.0600)	0	0	0	0	0	0	794	0	0	0	0	0	0	0	0	0	0	0	1109	0
12	MH815158	d:Fungi(1.0000)	p:Zygomycota(1.0000)	c:Mucoromycotina_Incertae_sedis(1.0000)	o:Mucorales(1.0000)	f:Mucoraceae(1.0000)	g:Mucor(1.0000)	s:Mucor_hiemalis_f_corticola(0.4000)	0	0	84	0	60	0	0	24	13	21	0	33	0	147	1	20	0	0	0	0
14	MH815159	d:Fungi(1.0000)	p:Basidiomycota(0.5200)	c:Agaricomycetes(0.4900)	o:Agaricales(0.2300)	f:Russulaceae(0.1300)	g:Inocybe(0.0700)	s:Lactifluus_sp_KP_2012a(0.0600)	0	0	0	0	0	0	0	0	0	0	0	0	0	0	0	0	0	0	0	542
15	MH815160	d:Fungi(1.0000)	p:Ascomycota(1.0000)	c:Saccharomycetes(1.0000)	o:Saccharomycetales(1.0000)	f:Saccharomycetales_Incertae_sedis(1.0000)	g:Candida(1.0000)	s:Candida_palmioleophila(0.9900)	0	0	0	0	0	52	10	8	12	4	0	9	6	42	49	1	33	13	0	25
16	MH815161	d:Fungi(1.0000)	p:Ascomycota(0.8500)	c:Sordariomycetes(0.3100)	o:Hypocreales(0.1800)	f:Mycosphaerellaceae(0.1100)	g:Hypocrea(0.0600)	s:Akanthomyces_cinereus(0.0400)	0	0	0	0	0	0	0	69	28	0	0	0	0	0	116	0	0	0	0	0
17	MH815162	d:Fungi(1.0000)	p:Ascomycota(1.0000)	c:Saccharomycetes(1.0000)	o:Saccharomycetales(1.0000)	f:Saccharomycetaceae(1.0000)	g:Debaryomyces(1.0000)	s:Debaryomyces_hansenii(0.6800)	416	0	0	0	0	0	0	0	0	0	0	0	0	0	0	0	0	0	0	0
18	MH815163	d:Fungi(1.0000)	p:Ascomycota(1.0000)	c:Sordariomycetes(1.0000)	o:Sordariomycetidae_Incertae_sedis(1.0000)	f:Plectosphaerellaceae(1.0000)	g:Plectosphaerella(1.0000)	s:Plectosphaerella_plurivora(0.9200)	69	55	0	16	0	253	0	5	23	0	8	24	9	15	57	15	197	64	0	186
19	MH815164	d:Fungi(1.0000)	p:Ascomycota(0.6800)	c:Agaricomycetes(0.2500)	o:Pleosporales(0.0900)	f:Hymenochaetaceae(0.0700)	g:Morchella(0.0500)	s:Massaria_pyri(0.0400)	0	0	0	0	0	0	0	0	13	0	0	37	0	0	0	0	0	0	0	0
20	MH815165	d:Fungi(1.0000)	p:Ascomycota(0.5200)	c:Agaricomycetes(0.4400)	o:Russulales(0.1900)	f:Russulaceae(0.1900)	g:Caloplaca(0.1300)	s:Caloplaca_sp_JS_2010g(0.1000)	0	0	0	0	0	0	0	0	0	0	0	29	23	97	0	0	0	0	21	0
21	MH815166	d:Fungi(1.0000)	p:Ascomycota(1.0000)	c:Eurotiomycetes(1.0000)	o:Eurotiales(1.0000)	f:Trichocomaceae(1.0000)	g:Penicillium(1.0000)	s:Penicillium_brevicompactum(0.9800)	528	0	0	0	0	0	0	0	0	0	0	0	0	0	0	0	0	0	0	0
22	MH815167	d:Fungi(1.0000)	p:Basidiomycota(1.0000)	c:Tremellomycetes(1.0000)	o:Trichosporonales(1.0000)	f:Trichosporonaceae(1.0000)	g:Trichosporon(1.0000)	s:Trichosporon_sporotrichoides(0.7500)	0	0	0	0	0	0	0	0	0	0	0	0	0	94	45	0	93	70	0	0
23	MH815168	d:Fungi(1.0000)	p:Ascomycota(1.0000)	c:Sordariomycetes(1.0000)	o:Hypocreales(1.0000)	f:Hypocreaceae(1.0000)	g:Hypocrea(1.0000)	s:Hypocrea_lixii(0.5200)	130	0	0	0	0	0	0	0	0	0	0	0	0	0	168	0	0	0	0	0
24	MH815169	d:Fungi(1.0000)	p:Zygomycota(1.0000)	c:Mucoromycotina_Incertae_sedis(1.0000)	o:Mucorales(1.0000)	f:Mucoraceae(1.0000)	g:Mucor(1.0000)	s:Mucor_hiemalis(1.0000)	22	5	22	1	8	71	1	6	19	18	13	12	25	57	43	1	56	41	0	0
25	MH815170	d:Fungi(1.0000)	p:Basidiomycota(1.0000)	c:Ustilaginomycotina_Incertae_sedis(1.0000)	o:Malasseziales(1.0000)	f:Malasseziales_Incertae_sedis(1.0000)	g:Malassezia(1.0000)	s:Malassezia_globosa(1.0000)	0	0	210	0	2	0	0	0	5	0	0	0	0	1	35	6	0	15	0	0
26	MH815171	d:Fungi(1.0000)	p:Ascomycota(1.0000)	c:Pezizomycotina_Incertae_sedis(0.9800)	o:Pezizomycotina_Incertae_sedis(0.9800)	f:Pezizomycotina_Incertae_sedis(0.9800)	g:Knufia(0.9800)	s:Sarcinomyces_petricola(0.9800)	275	237	0	0	0	0	0	0	0	0	0	0	0	0	0	0	0	0	0	0
27	MH815172	d:Fungi(1.0000)	p:Ascomycota(0.7500)	c:Agaricomycetes(0.2300)	o:Onygenales(0.1100)	f:Boletaceae(0.0800)	g:Caloplaca(0.0700)	s:Savoryella_verrucosa(0.0300)	0	0	0	0	25	0	0	0	0	0	0	0	9	0	0	0	0	0	0	0
28	MH815173	d:Fungi(1.0000)	p:Basidiomycota(1.0000)	c:Ustilaginomycotina_Incertae_sedis(1.0000)	o:Malasseziales(1.0000)	f:Malasseziales_Incertae_sedis(1.0000)	g:Malassezia(1.0000)	s:Malassezia_restricta(1.0000)	89	0	0	0	0	0	0	8	16	0	9	0	0	0	178	0	0	0	0	0
29	MH815174	d:Fungi(1.0000)	p:Ascomycota(1.0000)	c:Saccharomycetes(1.0000)	o:Saccharomycetales(1.0000)	f:Saccharomycetales_Incertae_sedis(1.0000)	g:Wickerhamomyces(1.0000)	s:Wickerhamomyces_anomalus(1.0000)	0	92	0	0	45	0	0	0	19	0	0	29	0	30	0	0	0	0	0	0
30	MH815175	d:Fungi(1.0000)	p:Basidiomycota(0.9800)	c:Agaricomycetes(0.9400)	o:Agaricales(0.2600)	f:Russulaceae(0.1100)	g:Russula(0.0800)	s:Sparassis_sp_QZ_2012b(0.0600)	0	0	0	0	0	0	0	7	0	0	17	0	0	0	0	0	84	0	0	0
32	MH815176	d:Fungi(1.0000)	p:Basidiomycota(1.0000)	c:Ustilaginomycotina_Incertae_sedis(1.0000)	o:Malasseziales(1.0000)	f:Malasseziales_Incertae_sedis(1.0000)	g:Malassezia(1.0000)	s:Malassezia_restricta(1.0000)	0	0	0	0	0	0	0	0	0	0	0	20	0	0	0	0	0	0	0	0
35	MH815177	d:Fungi(1.0000)	p:Ascomycota(0.9800)	c:Saccharomycetes(0.9500)	o:Saccharomycetales(0.9500)	f:Saccharomycetales_Incertae_sedis(0.4400)	g:Candida(0.2300)	s:Wickerhamomyces_ciferrii(0.1200)	0	0	0	0	0	0	0	0	0	0	0	0	0	0	0	0	0	0	0	199
36	MH815178	d:Fungi(1.0000)	p:Zygomycota(1.0000)	c:Mucoromycotina_Incertae_sedis(1.0000)	o:Mucorales(1.0000)	f:Mucoraceae(0.9900)	g:Thamnidium(0.8300)	s:Thamnidium_elegans(0.8300)	0	0	0	0	0	138	0	0	0	0	0	0	0	0	0	0	0	0	0	0
39	MH815179	d:Fungi(1.0000)	p:Basidiomycota(1.0000)	c:Microbotryomycetes(1.0000)	o:Sporidiobolales(1.0000)	f:Sporidiobolaceae(1.0000)	g:Sporidiobolus(1.0000)	s:Sporidiobolus_sp_JPS_2007a(1.0000)	0	0	0	0	0	0	0	0	0	0	0	0	0	0	0	0	0	0	167	0
42	MH815180	d:Fungi(1.0000)	p:Ascomycota(0.4600)	c:Agaricomycetes(0.3600)	o:Agaricales(0.1300)	f:Russulaceae(0.0800)	g:Russula(0.0500)	s:Mycosphaerella_sp_AA_2012(0.0400)	0	0	0	0	0	0	0	0	0	0	0	0	0	93	0	10	79	0	0	0
43	MH815181	d:Fungi(1.0000)	p:Basidiomycota(0.5300)	c:Agaricomycetes(0.4900)	o:Boletales(0.1900)	f:Gomphidiaceae(0.0900)	g:Morchella(0.0500)	s:Brauniellula_albipes(0.0500)	0	0	0	0	0	0	0	0	0	0	0	0	0	0	0	0	1	122	0	0
46	MH815182	d:Fungi(1.0000)	p:Ascomycota(1.0000)	c:Eurotiomycetes(1.0000)	o:Eurotiales(1.0000)	f:Trichocomaceae(1.0000)	g:Emericella(0.9200)	s:Emericella_nidulans(0.8900)	0	0	0	0	0	0	0	0	0	0	0	0	11	0	0	0	0	0	0	0
47	MH815183	d:Fungi(1.0000)	p:Basidiomycota(1.0000)	c:Agaricomycetes(1.0000)	o:Polyporales(1.0000)	f:Hyphodermataceae(1.0000)	g:Hyphoderma(1.0000)	s:Hyphoderma_puberum(1.0000)	0	90	0	0	0	0	0	0	0	0	0	0	0	0	0	0	0	0	0	0
50	MH815184	d:Fungi(1.0000)	p:Ascomycota(1.0000)	c:Eurotiomycetes(1.0000)	o:Eurotiales(1.0000)	f:Trichocomaceae(1.0000)	g:Neosartorya(1.0000)	s:Neosartorya_hiratsukae(0.5700)	0	0	0	0	0	0	0	12	0	0	0	0	0	0	0	9	66	0	0	0
51	MH815185	d:Fungi(1.0000)	p:Ascomycota(1.0000)	c:Dothideomycetes(1.0000)	o:Pleosporales(1.0000)	f:Pleosporaceae(1.0000)	g:Alternaria(1.0000)	s:Alternaria_longipes(0.6500)	0	0	0	0	0	0	0	0	0	0	0	0	0	0	79	0	0	0	0	0
52	MH815186	d:Fungi(1.0000)	p:Basidiomycota(1.0000)	c:Tremellomycetes(1.0000)	o:Tremellales(1.0000)	f:Tremellaceae(1.0000)	g:Cryptococcus(1.0000)	s:Cryptococcus_terricola(1.0000)	0	0	0	0	0	0	0	0	0	0	10	0	0	56	0	0	0	0	0	0
53	MH815187	d:Fungi(1.0000)	p:Basidiomycota(0.5200)	c:Agaricomycetes(0.4000)	o:Boletales(0.1800)	f:Boletaceae(0.1000)	g:Boletus(0.1000)	s:Udeniomyces_pannonicus(0.0800)	0	0	0	0	0	0	0	0	0	0	0	0	8	0	0	0	78	0	0	0
54	MH815188	d:Fungi(1.0000)	p:Basidiomycota(0.9800)	c:Agaricomycetes(0.8300)	o:Polyporales(0.5500)	f:Sistotremataceae(0.5400)	g:Sistotrema(0.5400)	s:Sistotrema_alboluteum(0.5300)	0	0	0	0	0	0	0	0	0	0	0	0	0	78	0	0	0	0	0	0
56	MH815189	d:Fungi(1.0000)	p:Basidiomycota(0.6000)	c:Agaricomycetes(0.4300)	o:Agaricales(0.2400)	f:Boletaceae(0.1100)	g:Amanita(0.0600)	s:Amanita_rubrovolvata(0.0500)	0	0	0	0	0	0	0	0	0	0	0	0	0	0	0	0	0	69	0	0
58	MH815190	d:Fungi(1.0000)	p:Ascomycota(1.0000)	c:Sordariomycetes(1.0000)	o:Microascales(1.0000)	f:Ceratocystidaceae(1.0000)	g:Thielaviopsis(1.0000)	s:Thielaviopsis_basicola(1.0000)	0	0	0	0	0	0	0	0	0	0	0	0	0	0	76	0	0	0	0	0
59	MH815191	d:Fungi(1.0000)	p:Ascomycota(0.9700)	c:Pezizomycetes(0.8200)	o:Pezizales(0.8200)	f:Pyronemataceae(0.8000)	g:Sowerbyella(0.2600)	s:Sowerbyella_imperialis(0.2600)	0	0	0	0	0	0	0	19	0	0	0	0	0	0	0	0	0	0	0	0
60	MH815192	d:Fungi(1.0000)	p:Basidiomycota(0.9600)	c:Agaricomycetes(0.9600)	o:Agaricales(0.3900)	f:Schizoporaceae(0.2500)	g:Hyphodontia(0.2500)	s:Hyphodontia_crustosa(0.1300)	0	0	0	117	0	0	0	0	0	0	0	0	0	0	0	0	0	0	0	0
62	MH815193	d:Fungi(1.0000)	p:Ascomycota(1.0000)	c:Sordariomycetes(1.0000)	o:Microascales(1.0000)	f:Microascaceae(1.0000)	g:Cephalotrichum(1.0000)	s:Doratomyces_nanus(1.0000)	0	0	0	0	0	0	0	0	0	0	0	0	0	58	0	0	0	0	0	0
63	MH815194	d:Fungi(1.0000)	p:Ascomycota(1.0000)	c:Eurotiomycetes(0.8700)	o:Chaetothyriales(0.8700)	f:Herpotrichiellaceae(0.8700)	g:Exophiala(0.8600)	s:Exophiala_cancerae(0.3300)	0	0	0	0	0	0	0	0	0	0	0	0	0	0	0	5	0	78	0	0
64	MH815195	d:Fungi(1.0000)	p:Basidiomycota(1.0000)	c:Tremellomycetes(1.0000)	o:Tremellales(1.0000)	f:Tremellales_Incertae_sedis(1.0000)	g:Bulleromyces(1.0000)	s:Bulleromyces_albus(1.0000)	0	0	0	0	0	0	0	0	0	0	0	0	0	0	0	0	0	46	20	0
66	MH815196	d:Fungi(1.0000)	p:Basidiomycota(1.0000)	c:Tremellomycetes(1.0000)	o:Tremellales(1.0000)	f:Tremellaceae(1.0000)	g:Cryptococcus(1.0000)	s:Cryptococcus_albidosimilis(1.0000)	0	0	0	0	0	0	0	0	25	0	0	31	0	0	0	0	0	0	0	0
69	MH815197	d:Fungi(1.0000)	p:Ascomycota(0.7300)	c:Sordariomycetes(0.3300)	o:Hypocreales(0.2300)	f:Hypocreaceae(0.1500)	g:Hypocrea(0.1400)	s:Trichoderma_ghanense(0.0400)	0	0	0	0	0	0	0	0	0	0	0	11	0	0	0	0	0	0	0	0
72	MH815198	d:Fungi(1.0000)	p:Basidiomycota(1.0000)	c:Agaricomycetes(1.0000)	o:Agaricales(1.0000)	f:Bolbitiaceae(0.9900)	g:Conocybe(0.9900)	s:Conocybe_sabulicola(0.9100)	0	0	0	0	0	0	0	0	0	0	0	0	0	0	0	0	0	0	43	0
73	MH815199	d:Fungi(1.0000)	p:Ascomycota(0.7600)	c:Agaricomycetes(0.2200)	o:Pezizales(0.1300)	f:Cladoniaceae(0.0800)	g:Morchella(0.0700)	s:Hericium_sp_GR_2011(0.0300)	0	0	0	0	0	0	0	0	0	0	0	0	0	52	0	0	0	0	0	0
75	MH815200	d:Fungi(1.0000)	p:Ascomycota(0.7700)	c:Lecanoromycetes(0.2000)	o:Capnodiales(0.1300)	f:Morchellaceae(0.1000)	g:Morchella(0.1000)	s:Paracoccidioides_brasiliensis(0.0300)	0	0	0	0	39	0	0	0	0	0	0	0	0	0	0	0	0	0	0	0
76	MH815201	d:Fungi(1.0000)	p:Basidiomycota(1.0000)	c:Wallemiomycetes(1.0000)	o:Wallemiales(1.0000)	f:Wallemiaceae(1.0000)	g:Wallemia(1.0000)	s:Wallemia_muriae(1.0000)	0	0	0	0	0	0	0	0	0	0	0	0	0	0	45	0	0	0	0	0
77	MH815202	d:Fungi(1.0000)	p:Basidiomycota(0.5100)	c:Agaricomycetes(0.4500)	o:Agaricales(0.2500)	f:Physalacriaceae(0.1300)	g:Mucidula(0.1200)	s:Mucidula_mucida(0.1200)	0	0	0	0	0	0	0	0	0	0	0	35	0	0	0	0	0	0	0	0
78	MH815203	d:Fungi(1.0000)	p:Ascomycota(0.8000)	c:Lecanoromycetes(0.2400)	o:Lecanorales(0.1000)	f:Peltigeraceae(0.0700)	g:Peltigera(0.0700)	s:Peltigera_didactyla(0.0500)	0	0	0	0	0	12	0	0	0	0	0	0	0	0	0	0	0	0	0	0
80	MH815204	d:Fungi(1.0000)	p:Basidiomycota(1.0000)	c:Tremellomycetes(1.0000)	o:Filobasidiales(1.0000)	f:Filobasidiaceae(1.0000)	g:Filobasidium(1.0000)	s:Filobasidium_capsuligenum(1.0000)	0	0	0	0	0	0	0	0	0	0	0	41	0	0	0	0	0	0	0	0
81	MH815205	d:Fungi(1.0000)	p:Basidiomycota(1.0000)	c:Microbotryomycetes(1.0000)	o:Sporidiobolales(1.0000)	f:Sporidiobolales_Incertae_sedis(1.0000)	g:Rhodotorula(1.0000)	s:Rhodotorula_acheniorum(1.0000)	0	35	0	0	0	0	0	0	0	0	0	0	0	0	0	0	0	0	0	0
82	MH815206	d:Fungi(1.0000)	p:Basidiomycota(0.8200)	c:Agaricomycetes(0.6400)	o:Agaricales(0.3400)	f:Marasmiaceae(0.2600)	g:Cryptococcus(0.1400)	s:Cryptococcus_sp_D162_2(0.1200)	0	0	0	0	0	0	0	0	0	32	0	0	0	0	0	0	0	0	0	0
83	MH815207	d:Fungi(1.0000)	p:Basidiomycota(1.0000)	c:Tremellomycetes(1.0000)	o:Tremellales(1.0000)	f:Tremellaceae(1.0000)	g:Cryptococcus(1.0000)	s:Cryptococcus_heveanensis(0.9800)	0	0	0	0	0	0	0	0	0	0	0	47	0	0	0	0	0	0	0	0
84	MH815208	d:Fungi(1.0000)	p:Basidiomycota(0.9400)	c:Agaricomycetes(0.8600)	o:Agaricales(0.4800)	f:Cortinariaceae(0.1000)	g:Ossicaulis(0.0900)	s:Ossicaulis_lachnopus(0.0700)	0	0	0	0	0	0	0	0	0	0	0	0	0	0	0	0	0	24	0	0
85	MH815209	d:Fungi(1.0000)	p:Ascomycota(1.0000)	c:Eurotiomycetes(1.0000)	o:Eurotiales(1.0000)	f:Trichocomaceae(1.0000)	g:Penicillium(1.0000)	s:Penicillium_waksmanii(1.0000)	0	0	0	0	0	0	0	0	0	0	0	18	0	0	0	0	0	0	0	0
86	MH815210	d:Fungi(1.0000)	p:Basidiomycota(1.0000)	c:Agaricomycetes(1.0000)	o:Agaricales(1.0000)	f:Entolomataceae(0.9500)	g:Clitopilus(0.9500)	s:Clitopilus_passeckerianus(0.8800)	0	0	0	0	0	0	0	0	0	0	0	27	0	0	0	0	0	0	0	0
87	MH815211	d:Fungi(1.0000)	p:Ascomycota(1.0000)	c:Eurotiomycetes(0.7200)	o:Chaetothyriales(0.6000)	f:Herpotrichiellaceae(0.5800)	g:Phaeococcomyces(0.4400)	s:Phaeococcomyces_catenatus(0.4400)	0	0	0	0	0	0	0	0	0	0	0	0	0	25	0	0	0	0	0	0
89	MH815212	d:Fungi(1.0000)	p:Ascomycota(0.8600)	c:Lecanoromycetes(0.2100)	o:Pezizales(0.1900)	f:Mycosphaerellaceae(0.1000)	g:Graphiopsis(0.0800)	s:Cladosporium_paeoniae(0.0800)	11	0	0	0	0	0	4	0	0	0	0	1	0	0	0	0	0	0	0	0
90	MH815213	d:Fungi(1.0000)	p:Ascomycota(0.7000)	c:Lecanoromycetes(0.4000)	o:Lecanorales(0.3200)	f:Parmeliaceae(0.2700)	g:Usnea(0.0800)	s:Melanelixia_subaurifera(0.0800)	0	0	0	0	0	0	0	0	29	0	0	0	0	0	0	0	0	0	0	0
91	MH815214	d:Fungi(1.0000)	p:Ascomycota(1.0000)	c:Eurotiomycetes(1.0000)	o:Eurotiales(1.0000)	f:Trichocomaceae(1.0000)	g:Eurotium(1.0000)	s:Aspergillus_reptans(1.0000)	0	0	0	0	0	0	0	0	0	0	0	0	2	0	0	0	0	0	0	0
94	MH815215	d:Fungi(1.0000)	p:Basidiomycota(1.0000)	c:Tremellomycetes(1.0000)	o:Tremellales(1.0000)	f:Tremellaceae(1.0000)	g:Cryptococcus(1.0000)	s:Cryptococcus_sp_VII_Cryptococcus_sp_CRUB_1154(1.0000)	0	0	0	0	0	0	0	0	0	18	0	0	0	0	0	0	0	0	0	0
96	MH815216	d:Fungi(1.0000)	p:Basidiomycota(1.0000)	c:Agaricomycetes(1.0000)	o:Polyporales(0.8000)	f:Hyphodermataceae(0.7400)	g:Hyphoderma(0.7400)	s:Hyphoderma_puberum(0.6400)	0	0	0	0	0	0	0	0	0	0	0	24	0	0	0	0	0	0	0	0
99	MH815217	d:Fungi(1.0000)	p:Basidiomycota(0.9800)	c:Microbotryomycetes(0.3800)	o:Sporidiobolales(0.3500)	f:Sporidiobolales_Incertae_sedis(0.3500)	g:Sporobolomyces(0.1700)	s:Occultifur_externus(0.1200)	0	0	0	0	0	0	0	0	0	0	0	0	15	0	0	0	0	0	0	0
103	MH815218	d:Fungi(1.0000)	p:Basidiomycota(1.0000)	c:Tremellomycetes(1.0000)	o:Filobasidiales(0.5900)	f:Filobasidiaceae(0.5900)	g:Filobasidium(0.5900)	s:Filobasidium_floriforme(0.5900)	0	0	0	0	0	0	0	0	22	0	0	0	0	0	0	0	0	0	0	0
104	MH815219	d:Fungi(1.0000)	p:Basidiomycota(1.0000)	c:Agaricomycetes(1.0000)	o:Atheliales(0.7700)	f:Atheliaceae(0.7700)	g:Athelia(0.7700)	s:Athelia_bombacina(0.7700)	0	17	0	0	1	0	0	0	0	0	0	0	0	0	0	0	0	0	0	0
105	MH815220	d:Fungi(1.0000)	p:Basidiomycota(1.0000)	c:Agaricomycetes(1.0000)	o:Sebacinales(0.9600)	f:Sebacinales_Group_B(0.9400)	g:Serendipita(0.9400)	s:Serendipita_vermifera(0.9400)	0	0	0	0	0	0	0	3	6	1	1	0	1	0	0	0	0	0	7	0
106	MH815221	d:Fungi(1.0000)	p:Basidiomycota(0.9700)	c:Agaricomycetes(0.9400)	o:Sebacinales(0.7200)	f:Sebacinales_Group_A(0.7200)	g:Sebacina(0.7200)	s:Sebacina_incrustans(0.7000)	0	0	0	0	0	0	31	0	0	0	0	0	0	0	0	0	0	0	0	0
109	MH815222	d:Fungi(1.0000)	p:Ascomycota(1.0000)	c:Dothideomycetes(1.0000)	o:Dothideomycetes_Incertae_sedis(1.0000)	f:Dothideomycetes_Incertae_sedis(1.0000)	g:Naumovia(1.0000)	s:Naumovia_castellii(1.0000)	0	0	0	0	0	0	0	0	16	0	0	0	0	0	0	0	0	0	0	0
110	MH815223	d:Fungi(1.0000)	p:Zygomycota(1.0000)	c:Mucoromycotina_Incertae_sedis(1.0000)	o:Mortierellales(1.0000)	f:Mortierellaceae(1.0000)	g:Mortierella(1.0000)	s:Mortierella_elongata(0.9900)	0	0	0	0	0	0	0	0	0	0	16	0	0	0	0	0	0	0	0	0
111	MH815224	d:Fungi(1.0000)	p:Ascomycota(0.9300)	c:Sordariomycetes(0.3800)	o:Hypocreales(0.1800)	f:Teloschistaceae(0.0700)	g:Caloplaca(0.0700)	s:Caloplaca_sp_JV_2011b(0.0300)	0	0	0	0	0	0	0	0	0	0	0	17	0	0	0	0	0	0	0	0
112	MH815225	d:Fungi(1.0000)	p:Ascomycota(0.6500)	c:Agaricomycetes(0.2900)	o:Hypocreales(0.1200)	f:Gomphaceae(0.0900)	g:Ramaria(0.0800)	s:Ramaria_celerivirescens(0.0500)	0	0	0	0	0	0	0	0	0	0	0	13	0	0	0	0	0	0	0	0
114	MH815226	d:Fungi(1.0000)	p:Ascomycota(1.0000)	c:Eurotiomycetes(1.0000)	o:Eurotiales(1.0000)	f:Trichocomaceae(1.0000)	g:Penicillium(0.6400)	s:Eupenicillium_pinetorum(0.1900)	0	0	0	0	0	0	0	0	0	0	0	0	16	0	0	0	0	0	0	0
115	MH815227	d:Fungi(1.0000)	p:Ascomycota(0.6000)	c:Agaricomycetes(0.2600)	o:Agaricales(0.1800)	f:Agaricaceae(0.1000)	g:Psilolechia(0.0600)	s:Psilolechia_leprosa(0.0600)	0	0	0	0	0	0	0	0	15	0	0	0	0	0	0	0	0	0	0	0
117	MH815228	d:Fungi(1.0000)	p:Basidiomycota(1.0000)	c:Tremellomycetes(1.0000)	o:Tremellales(1.0000)	f:Tremellaceae(1.0000)	g:Cryptococcus(1.0000)	s:Cryptococcus_wieringae(1.0000)	0	0	0	0	0	0	0	0	0	0	0	23	0	0	0	0	0	0	0	0
120	MH815229	d:Fungi(1.0000)	p:Ascomycota(0.7600)	c:Sordariomycetes(0.2600)	o:Hypocreales(0.1800)	f:Hypocreaceae(0.1600)	g:Hypocrea(0.1600)	s:Hypocrea_lixii(0.0500)	0	0	0	0	0	0	1036	0	0	0	0	0	0	0	0	0	0	0	0	0
121	MH815230	d:Fungi(1.0000)	p:Ascomycota(0.5900)	c:Agaricomycetes(0.3100)	o:Lecanorales(0.0900)	f:Thelephoraceae(0.0800)	g:Tomentella(0.0800)	s:Tomentella_intsiae(0.0400)	0	0	0	9	0	0	0	1	0	0	0	0	0	0	0	0	0	0	0	0
122	MH815231	d:Fungi(1.0000)	p:Basidiomycota(1.0000)	c:Agaricomycetes(1.0000)	o:Russulales(1.0000)	f:Russulaceae(1.0000)	g:Lactarius(1.0000)	s:Lactarius_pubescens(0.5500)	0	0	0	0	0	0	0	0	0	0	0	0	11	0	0	0	0	0	0	0
125	MH815232	d:Fungi(1.0000)	p:Zygomycota(1.0000)	c:Mucoromycotina_Incertae_sedis(1.0000)	o:Mucorales(1.0000)	f:Mucoraceae(1.0000)	g:Mucor(1.0000)	s:Mucor_fragilis(0.9300)	0	4	0	0	0	0	0	0	1	0	1	0	1	2	0	0	0	1	0	0
126	MH815233	d:Fungi(1.0000)	p:Basidiomycota(0.4700)	c:Agaricomycetes(0.3800)	o:Pezizales(0.1300)	f:Russulaceae(0.1100)	g:Russula(0.1000)	s:Laetiporus_conifericola(0.0400)	0	0	0	0	0	0	0	0	6	0	0	28	7	0	0	0	0	0	0	0
128	MH815234	d:Fungi(1.0000)	p:Ascomycota(1.0000)	c:Eurotiomycetes(1.0000)	o:Eurotiales(1.0000)	f:Trichocomaceae(1.0000)	g:Eupenicillium(0.9800)	s:Penicillium_citreonigrum(0.8300)	0	0	0	0	0	0	0	0	15	0	0	0	0	0	0	0	0	0	0	0
134	MH815235	d:Fungi(1.0000)	p:Basidiomycota(0.5000)	c:Agaricomycetes(0.4800)	o:Agaricales(0.3300)	f:Hygrophoraceae(0.0600)	g:Hygrocybe(0.0600)	s:Bolbitius_reticulatus(0.0300)	0	0	0	0	0	0	0	0	0	0	0	0	9	0	0	0	0	0	0	0
137	MH815236	d:Fungi(1.0000)	p:Ascomycota(1.0000)	c:Eurotiomycetes(1.0000)	o:Eurotiales(1.0000)	f:Trichocomaceae(1.0000)	g:Penicillium(0.8700)	s:Penicillium_digitatum(0.8600)	0	0	0	0	0	0	0	0	0	0	0	0	0	0	0	7	0	0	0	0
140	MH815237	d:Fungi(1.0000)	p:Ascomycota(1.0000)	c:Eurotiomycetes(1.0000)	o:Eurotiales(1.0000)	f:Trichocomaceae(1.0000)	g:Eupenicillium(1.0000)	s:Penicillium_corylophilum(0.7200)	0	0	0	0	0	0	0	0	0	0	0	0	0	6	0	0	0	0	0	0
141	MH815238	d:Fungi(1.0000)	p:Ascomycota(1.0000)	c:Eurotiomycetes(1.0000)	o:Eurotiales(1.0000)	f:Trichocomaceae(1.0000)	g:Petromyces(1.0000)	s:Aspergillus_flavus(0.4900)	0	0	0	0	0	0	0	0	0	7	0	0	0	0	0	0	0	0	0	0
142	MH815239	d:Fungi(1.0000)	p:Ascomycota(1.0000)	c:Sordariomycetes(1.0000)	o:Sordariomycetidae_Incertae_sedis(0.9800)	f:Plectosphaerellaceae(0.9800)	g:Gibellulopsis(0.9800)	s:Gibellulopsis_nigrescens(0.9800)	0	0	0	0	0	0	16	0	0	0	0	0	0	0	0	0	0	0	0	0
145	MH815240	d:Fungi(1.0000)	p:Basidiomycota(0.5900)	c:Agaricomycetes(0.5300)	o:Agaricales(0.4200)	f:Cortinariaceae(0.0800)	g:Amanita(0.0400)	s:Setchelliogaster_australiensis(0.0300)	0	0	0	0	0	0	0	0	0	0	0	0	9	0	0	0	0	0	0	0
149	MH815241	d:Fungi(1.0000)	p:Basidiomycota(1.0000)	c:Agaricomycetes(1.0000)	o:Thelephorales(1.0000)	f:Thelephoraceae(1.0000)	g:Tomentella(0.9500)	s:Tomentella_botryoides(0.2100)	0	4	0	0	7	9	0	3	0	1	0	0	1	0	0	0	0	2	0	0
151	MH815242	d:Fungi(1.0000)	p:Basidiomycota(1.0000)	c:Agaricomycetes(0.9800)	o:Polyporales(0.4500)	f:Sistotremataceae(0.2900)	g:Sistotrema(0.2900)	s:Sistotrema_alboluteum(0.2000)	0	0	0	0	0	0	0	0	0	0	0	0	0	0	4	0	0	0	0	0
153	MH815243	d:Fungi(1.0000)	p:Basidiomycota(1.0000)	c:Microbotryomycetes(1.0000)	o:Sporidiobolales(1.0000)	f:Sporidiobolales_Incertae_sedis(1.0000)	g:Rhodotorula(1.0000)	s:Rhodotorula_slooffiae(1.0000)	0	0	0	0	0	0	0	0	0	0	0	0	0	0	0	0	0	0	4	0
155	MH815244	d:Fungi(1.0000)	p:Ascomycota(1.0000)	c:Saccharomycetes(1.0000)	o:Saccharomycetales(1.0000)	f:Saccharomycetaceae(1.0000)	g:Torulaspora(1.0000)	s:Torulaspora_delbrueckii(1.0000)	0	0	0	0	0	0	0	0	0	0	0	0	0	0	0	4	0	0	0	0
156	MH815245	d:Fungi(1.0000)	p:Ascomycota(0.6700)	c:Agaricomycetes(0.3100)	o:Boletales(0.1900)	f:Suillaceae(0.1200)	g:Suillus(0.1200)	s:Suillus_umbonatus(0.0500)	0	0	0	0	0	0	0	0	0	0	0	0	0	0	0	0	0	0	564	0
160	MH815246	d:Fungi(1.0000)	p:Basidiomycota(1.0000)	c:Agaricomycetes(1.0000)	o:Hymenochaetales(1.0000)	f:Schizoporaceae(1.0000)	g:Hyphodontia(1.0000)	s:Hyphodontia_radula(1.0000)	0	0	0	764	0	0	0	0	0	0	0	0	0	0	0	0	0	0	0	0
162	MH815247	d:Fungi(1.0000)	p:Basidiomycota(1.0000)	c:Agaricomycetes(1.0000)	o:Polyporales(0.9900)	f:Polyporaceae(0.9300)	g:Tinctoporellus(0.7600)	s:Tinctoporellus_epimiltinus(0.7600)	25	0	0	0	0	0	0	0	0	0	0	0	0	0	0	0	0	0	0	0
166	MH815248	d:Fungi(1.0000)	p:Ascomycota(0.7200)	c:Sordariomycetes(0.1800)	o:Pezizales(0.1000)	f:Roccellaceae(0.1000)	g:Roccella(0.1000)	s:Canalisporium_elegans(0.0600)	0	0	0	0	0	29	0	0	0	0	0	0	0	0	0	0	0	0	0	0
167	MH815249	d:Fungi(1.0000)	p:Basidiomycota(1.0000)	c:Agaricomycetes(1.0000)	o:Cantharellales(1.0000)	f:Ceratobasidiaceae(1.0000)	g:Thanatephorus(0.9400)	s:Rhizoctonia_solani(0.9200)	0	0	0	0	0	0	0	0	0	0	0	0	0	29	0	0	0	0	0	0
169	MH815250	d:Fungi(1.0000)	p:Ascomycota(1.0000)	c:Sordariomycetes(1.0000)	o:Hypocreales(1.0000)	f:Hypocreaceae(1.0000)	g:Hypocrea(1.0000)	s:Hypocrea_atroviridis(0.8100)	0	0	0	0	0	0	2	0	3	2	2	2	1	0	0	0	3	0	0	0
170	MH815251	d:Fungi(1.0000)	p:Basidiomycota(0.9100)	c:Agaricomycetes(0.8900)	o:Agaricales(0.3500)	f:Auriculariales_Incertae_sedis(0.2900)	g:Auricularia(0.1400)	s:Elmerina_caryae(0.0900)	0	0	0	0	0	0	0	0	5	5	0	0	0	0	0	0	0	10	0	0
175	MH815252	d:Fungi(1.0000)	p:Ascomycota(0.7300)	c:Pezizomycetes(0.2300)	o:Pezizales(0.2300)	f:Morchellaceae(0.1500)	g:Morchella(0.1300)	s:Malassezia_slooffiae(0.0300)	0	0	0	0	0	0	0	0	0	0	0	0	0	0	0	0	11	0	0	0
177	MH815253	d:Fungi(1.0000)	p:Basidiomycota(0.5500)	c:Agaricomycetes(0.4900)	o:Agaricales(0.3500)	f:Marasmiaceae(0.1100)	g:Inocybe(0.0600)	s:Connopus_acervatus(0.0500)	0	0	0	0	0	0	0	0	0	3	0	0	0	0	0	0	0	0	0	0
180	MH815254	d:Fungi(1.0000)	p:Ascomycota(0.8200)	c:Lecanoromycetes(0.2400)	o:Lecanorales(0.1600)	f:Cladoniaceae(0.1100)	g:Cladonia(0.1100)	s:Cladonia_cervicornis(0.0500)	0	0	0	0	0	0	0	4	0	0	0	0	0	0	0	0	0	0	0	0
a Taxonomic assignment scores are provided between brackets. In general, taxonomic assignments are considered reliable when bootstrap confidence values exceed 0.80.
b All other samples were negative for fungi.
